# Supplementary material for: Indole-3-propionic acid alleviates chondrocytes inflammation and osteoarthritis via the AhR/NF-κB axis
Source: Mol Med. 2023 Jan 31;29:17. doi: 10.1186/s10020-023-00614-9 (PMC9890697; doi:10.1186/s10020-023-00614-9)
Supplement: Supplementary file 1 — Additional file 1: Table S1. Primer sequences used in this study. [file 10020_2023_614_MOESM1_ESM.xlsx]

## Sheet: Sheet1
			Table S1. Primer sequences used in this study
			Gene name	F/R	Sequences 5'-3'
			IL-6	F	AAATCTGCTCTGGTCTTC
				R	AGGGTTTCAGTATTGCTC
			TNF-α	F	TCCAGAACTCCAGGCGGT
				R	TTGGTGGTTTGCTACGAC
			iNOS	F	CAGGCTGGAAGCCGTAACAA
				R	CGATGCACAACTGGGTGAAC
			COX-2	F	GTTCCAACCCATGTCAAAACCGT
				R	GGCCCTGGTGTAGTAGGAGAGGT
			MMP-3	F	GTCCAGAAGATCGATGCAGC
				R	TCCAACTGTGAAGATCCGCT
			MMP-13	F	GCCACCTTCTTCTTGTTGAGTTG
				R	GACTTCTTCAGGATTCCCGCA
			ADAMTS-5	F	ACAAGAGTCTGGAGGTGAGCAAG
				R	ACATATGGTCCCAACGTCTGC
			Collagen-II	F	GACTGTGCCTCGGAAGAA
				R	CTGGACGTTAGCGGTGTT
			Aggrecan	F	AGTGACCCATCTGCTTACCCTG
				R	CTGCATCTATGTCGGAGGTAGTG
			AhR	F	TAAAATCCACCCCGGCTGAC
				R	CGGCATCTGAAGCACCTCTC
			β-actin	F	TGCTATGTTGCCCTAGACTTCG
				R	GTTGGCATAGAGGTCTTTACGG
